# Supplementary material for: Seed Size, Not Dispersal Syndrome, Determines Potential for Spread of Ricefield Weeds by Gulls
Source: Plants (Basel). 2023 Mar 27;12(7):1470. doi: 10.3390/plants12071470 (PMC10096937; doi:10.3390/plants12071470)
Supplement: Supplementary file 1 [file plants-12-01470-s001.zip]

Archive with 1 entries (1 files):
- plants-2286531-supplementary.pdf
